# Supplementary material for: Synthesis of Novel, Dual-Targeting 68Ga-NODAGA-LacN-E[c(RGDfK)]2 Glycopeptide as a PET Imaging Agent for Cancer Diagnosis
Source: Pharmaceutics. 2021 May 26;13(6):796. doi: 10.3390/pharmaceutics13060796 (PMC8227980; doi:10.3390/pharmaceutics13060796)
Supplement: Supplementary file 1 [file pharmaceutics-13-00796-s001.zip]

Archive with 1 entries (1 files):
- pharmaceutics-1224563-supplementary (1).pdf
